# Supplementary material for: Antimicrobial Combined Action of Graphene Oxide and Light Emitting Diodes for Chronic Wound Management
Source: Int J Mol Sci. 2022 Jun 22;23(13):6942. doi: 10.3390/ijms23136942 (PMC9266944; doi:10.3390/ijms23136942)
Supplement: Supplementary file 1 [file ijms-23-06942-s001.zip]

Archive with 1 entries (1 files):
- ijms-1776053-supplementary.pdf
